# Supplementary material for: Negative regulation of NEMO signaling by the ubiquitin E3 ligase MARCH2
Source: EMBO J. 2020 Sep 16;39(21):e105139. doi: 10.15252/embj.2020105139 (PMC7604578; doi:10.15252/embj.2020105139)
Supplement: Supplementary file 3 — Source Data for Expanded View and Appendix [file EMBJ-39-e105139-s010.zip]

Archive with 17 entries (14 files):
- Appendix_and_EV_Figure_Source_Data/
- Appendix_and_EV_Figure_Source_Data/.DS_Store
- Appendix_and_EV_Figure_Source_Data/EV_figure_Source_Data/
- Appendix_and_EV_Figure_Source_Data/EV_figure_Source_Data/.DS_Store
- Appendix_and_EV_Figure_Source_Data/EV_figure_Source_Data/Source Data for Figure EV02.zip
- Appendix_and_EV_Figure_Source_Data/EV_figure_Source_Data/Source Data for Figure EV03.zip
- Appendix_and_EV_Figure_Source_Data/EV_figure_Source_Data/Source Data for Figure EV04.zip
- Appendix_and_EV_Figure_Source_Data/EV_figure_Source_Data/Source Data for Figure EV05.pdf
- Appendix_and_EV_Figure_Source_Data/EV_figure_Source_Data/Source Data for Figure EV01.pdf
- Appendix_and_EV_Figure_Source_Data/Appendix_Figure_Source_Data/
- Appendix_and_EV_Figure_Source_Data/Appendix_Figure_Source_Data/Source Data for Appendix Figure S09.pdf
- Appendix_and_EV_Figure_Source_Data/Appendix_Figure_Source_Data/Source Data for Appendix Figure S02.zip
- Appendix_and_EV_Figure_Source_Data/Appendix_Figure_Source_Data/Source Data for Appendix Figure S03.zip
- Appendix_and_EV_Figure_Source_Data/Appendix_Figure_Source_Data/Source Data for Appendix Figure S01.zip
- Appendix_and_EV_Figure_Source_Data/Appendix_Figure_Source_Data/Source Data for Appendix Figure S04.xlsx
- Appendix_and_EV_Figure_Source_Data/Appendix_Figure_Source_Data/Source Data for Appendix Figure S05.pdf
- Appendix_and_EV_Figure_Source_Data/Appendix_Figure_Source_Data/Source Data for Appendix Figure S08.zip
