# Supplementary material for: Negative regulation of NEMO signaling by the ubiquitin E3 ligase MARCH2
Source: EMBO J. 2020 Sep 16;39(21):e105139. doi: 10.15252/embj.2020105139 (PMC7604578; doi:10.15252/embj.2020105139)
Supplement: Supplementary file 3 — Source Data for Expanded View and Appendix [file EMBJ-39-e105139-s010.zip › Appendix_and_EV_Figure_Source_Data/Appendix_Figure_Source_Data/Source Data for Appendix Figure S04.xlsx]

## Sheet: Sheet2
	Appendix Figure S4
		12 hpi				24 hpi
		HEK293T/Vector		HEK293T/MARCH2		HEK293T/Vector		HEK293T/MARCH2
B	GFP absorbance	2028.5	2028.15	2695.53	2667.6	3551.81	3564.25	4430.49	4385.46
	Titration (106 PFU/ml	1.5	2	3.25	3	3.75	4	5.75	5.5
C	IFN-β (pg/ml)	52.8818	41.1872	25.0468	18.2586	87.6256	84.0994	44.0667	46.3676
	IL-6 (pg/ml)	8.37666	5.50182	2.51312	5.97323	10.8574	10.8574	6.68613	7.16527
