# Supplementary material for: Negative regulation of NEMO signaling by the ubiquitin E3 ligase MARCH2
Source: EMBO J. 2020 Sep 16;39(21):e105139. doi: 10.15252/embj.2020105139 (PMC7604578; doi:10.15252/embj.2020105139)
Supplement: Supplementary file 5 — Source Data for Figure 1 [file EMBJ-39-e105139-s003.xlsx]

## Sheet: Figure 01
	Figure 1
	A	MARCH2-WT	MARCH2-KO						D		MARCH2+/+	MARCH2-/-
	VSV-gfp (PFU/ml)	200	60							0	100	100
		210	60							1
		130	90							2	80
		140	140							3	10	50
		180	150							4	0
		190	180							5		50
		110	100						E		MARCH2+/+											MARCH2-/-
		150	130							0	100	100	100	100	100	100	100	100	100	100	100	100	100	100	100	100	100	100	100	100	100	100
										1	93.5622	90.7895	90.6667	87.1111	88.6364	93.3054	95.6522	91.3636	92.4883	93.7824	92.7461	99.2453	96.3415	91.8367	92.437	93.617	93.9655	89.5161	90.2542	91.3793	87.931	91.1628
										2	85.8369	82.8947	84	82.2222	83.1818	88.7029	89.1304	87.7273	88.2629	86.5285	86.0104	95.0943	87.8049	84.4898	86.9748	87.6596	87.931	84.2742	86.0169	86.6379	85.3448	86.0465
	B	VSV-gfp			C	Poly(I:C)				3									81.2207			96.6038	86.1345	85.5319					82.2034	84.4828		81.8605
		MARCH2-WT	MARCH2-KO			MARCH2-WT	MARCH2-KO			4												97.7358	86.5546	82.9787					80.5085	82.3276		80
	IFN-beta	441.42	336.999		IFN-beta	55.7524	87.8441			5												100.755	89.0756						82.6271	83.6207		82.7907
		291.817	757.352			48.0309	66.2527			6												102.641	92.437						85.1695	85.7759		86.5116
		276.481	750.569			67.762	73.2985			7												103.651	95.1264						88.9831	88.7931		90.6977
		250.428	491.746			63.2713	65.3531
		336.999	505.2			55.7524	65.0542		F	MARCH2+/+								MARCH2-/-
		403.439	257.28			56.0354	77.3971			3.47712	5.43753	4.95155	4.03959	4.19825	5.18455	4.99739	5.46886	3.30103	3.95154	3.60206	3	4.43449	4.57142	4.35228	4.56526
		310.786	655.811		IL-6	393.829	995.311
		88.9874	474.363			272.759	340.476		G	MARCH2+/+								MARCH2-/-
	IL-6	116.494	199.004			550.202	952.375			4.05697	4.37794	4.92255	5.17121	3.4624	5.29003	5.38112	4.81954	3.47712	3.92255	4.22358	3	3.68574	4.26834	4.27989	3.86332
		71.6961	260.78			275.503	689.322		H
		26.3327	164.771			188.548	356.44				MARCH2+/+								MARCH2-/-
		88.6165	127.778			146.636	978.217		CCL5	Mock	11.8757	14.8855							12.541	11.9199
		82.6798	109.53		IL-12	304.851	458.785			LM	25.9765	34.8424	22.5944	23.2696	43.1191	50.0844	57.1116	64.913	46.594	132.103	45.2022	110.737	140.044	34.1567	165.626	245.185
		177.998	65.87			266.394	401.754
		43.8796	117.155			259.196	403.451				MARCH2+/+								MARCH2-/-
		112.97	301.887			213.522	430.683		CXCL10	Mock	4.87571	4.87571							6.54099	0
	IL-12	31.3202	45.1903			289.209	207.316			LM	19.2278	37.5914	15.2083	28.6934	29.3741	21.2459	23.9454	29.3741	77.8855	29.3741	84.3794	56.4061	46.594	17.8855	43.8128	88.0338
		42.3259	37.5342			284.619	458.785
		24.4773	47.6345		TNF-alpha	602.134	734.723				MARCH2+/+								MARCH2-/-
		45.7662	52.7041			532.704	857.006		IL-6	Mock	12.541	16.5457							12.541	18.2069
		33.5048	53.8263			766.874	1059.04			LM	28.0132	34.1567	28.0132	26.6548	38.9696	38.2802	128.487	74.2294	54.997	38.9696	187.666	93.913	114.802	297.597	54.997
		32.19	54.7413			785.909	1065.17
		14.0935	60.9513			687.938	1078.49				MARCH2+/+									MARCH2-/-
		37.1488	14.6691			800.353	787.055		IL-12	Mock	11.8757	17.8855								12.541	21.9199
	TNF-alpha	156.65	141.629							LM	40.3503	42.426	39.6596	37.5914	66.3395	64.913	92.4395	44.5072	64.913	44.5072	116.313	121.62	137.722	59.2319	120.1	174.749	213.143
		144.976	268.269
		108.513	214.533						I
		178.872	177.968								MARCH2+/+								MARCH2-/-
		169.134	285.068						CCL5	Mock	21.8757	17.8855							11.541	21.9199
		264.784	304.584							LM	93.913	147.827	132.324	108.784	148.608	138.495	150.957	164.371	100.575	177.159	157.247	117.069	271.112	161.198	256.352	299.382
		183.375	314.847
		187.468	234.029								MARCH2+/+								MARCH2-/-
									CXCL10	Mock	11.8757	20.8855							8.54099	11.9199
										LM	34.8424	38.2802	31.4201	35.5287	48.6864	42.426			42.426	47.2909	46.594	47.9883	41.0416	49.3851	50.0844	45.2022
											MARCH2+/+									MARCH2-/-
									IL-6	Mock	21.8757	16.5457								10.541	14.2069
										LM	68.4839	62.7779	44.5072	43.1191	45.8978	39.6596	42.426	71.3517	77.117	57.1116	67.7685	84.3794	47.9883	199.919	128.487	257.215	69.9165
											MARCH2+/+									MARCH2-/-
									IL-12	Mock	41.8757	20.8855								18.541	31.9199
										LM	92.4395	96.8675	78.5645	84.3794	135.405	96.8675	109.534	209.822	164.371	111.036	125.429	115.557	133.863	430.513	191.735	272.861	387.041	140.82
									J
											MARCH2+/+								MARCH2-/-
									CCL5	Mock	6.87571	14.8855							10.541	19.9199
										LM	82.922	90.2339	91.7037	77.8405	93.913	108.784	109.534	96.1279	142.373	84.3794	119.916	151.741	83.6504	147.827	187.666
											MARCH2+/+									MARCH2-/-
									CXCL10	Mock	15.541	5.91988								5.91988	10.8855
										LM	92.4395	82.1942	80.0145	79.2892	97.6076	118.583	116.313	96.1279	85.109	127.722	151.741	88.0338	134.634	88.0338	166.756	212.312
											MARCH2+/+									MARCH2-/-
									IL-6	Mock	32.8757	18.5457								22.541	23.2069
										LM	69.9165	60.6484	52.8879	45.8978	74.9504	111.036	105.043	147.827	49.3851	96.8675	96.8675	99.8318	120.86	174.749	261.541	232.43	213.975
											MARCH2+/+									MARCH2-/-
									IL-12	Mock	21.8757	27.8855								12.541	21.8757
										LM	80.7405	77.117	67.0537	68.4839	76.3942	115.557	136.177	123.903		101.318	253.766	136.177	155.671	151.741	130.787	173.146	135.405
