# Supplementary material for: Negative regulation of NEMO signaling by the ubiquitin E3 ligase MARCH2
Source: EMBO J. 2020 Sep 16;39(21):e105139. doi: 10.15252/embj.2020105139 (PMC7604578; doi:10.15252/embj.2020105139)
Supplement: Supplementary file 6 — Source Data for Figure 2 [file EMBJ-39-e105139-s004.xlsx]

## Sheet: Figure 02
	Figure 2
	A	Days elapsed	MARCH2+/+	MARCH2-/-		B		MARCH2+/+								MARCH2-/-
		0	100	100			0	100	100	100	100	100	100	100	100	100	100	100	100	100	100	100	100
		12					12	92.803	92.2179	92.126	95.0413	91.673	94.3898	93.5412	93.1545	94	93.3333	94.2222	94.8837	89.6708	88.4046	90.9787	92.1659
		24		87.5			24	90.9091	89.4942	89.3701	91.7355	87.8533	89.2711	90.0223	88.9454	92.8	91.25	92.8889	93.0233	84.2225	85.403	87.5745
		36					36	87.1212	85.9922	85.0394	87.1901	84.0336	84.5618	84.2316	82.2849	90.4	87.5	89.3333	88.8372	80.4767	81.1266	82.3404
		48					48	86.3636	82.8794	83.4646	85.9504	84.7594	84.1114	83.2962	82.3774	85.6	81.6667	82.2222	85.1163	81.7253	85.5674	82.1277
		60		50			60	81.4394	83.2685	83.0709	85.5372	86.7074	85.9951	84.6325	83.7188				81.3953	82.482	86.3487	82.4255
		72		37.5			72	83.3333	83.2685	82.2835	85.124
		84					84	82.5758	84.4358	84.6457	85.124
		96					96	85.9848	85.9922	83.8583	85.9504
		108					108	87.1212	88.3268	87.7953	90.0826
		120	100	37.5			120	90.1515	91.4397	88.189	92.1488
	D		MARCH2+/+						MARCH2-/-
	IL-6	Mock	0	0					0	0
		12hr	588.646	343.715	103.861	36.6794	212.717	42.8118	664.592	441.43	223.335	697.141	611.805	439.158
			MARCH2+/+						MARCH2-/-
	TNF-α	Mock	35.8003	57.292					36.7406	36.2033
		12hr	78.7838	154.005	117.738	120.424	93.5594	109.678	226.54	170.124	206.391	215.794	222.51	241.697
			MARCH2+/+						MARCH2-/-
	CXCL10	Mock	33.7568	33.7568					41.6354	41.6354
		12hr	439.505	459.201	459.201	179.511	463.14	214.965	530.109	431.626	557.684	628.591	490.716
			MARCH2+/+						MARCH2-/-
	CXCL5	Mock	59.3006	78.9311					68.1311	50.3822
		12hr	160.725	154.181	116.556	172.176	95.2898	152.545	432.28	339.035	270.328	443.731	448.639	314.497
	E		MARCH2+/+					MARCH2-/-
	IL-6	Control	1	1.06				3.97	3.48
		6hrs	10.15	1.22	57.27	2.75	1.71	390.85	213.68	195.78	174.61	107.32
			MARCH2+/+					MARCH2-/-
	TNFa	Control	3.77	3.42				1	1.78
		6hrs	1.93	1.09	1.16	3.15	6.21	8.29	16.02	11.64	19.64	19.83
			MARCH2+/+					MARCH2-/-
	CXCL10	Control	28.19	17.59				1	13.98
		6hrs	3.99	654.58	23.54	32.81	537.57	38543	4884.9	11788.4	6955.49	2689.22
			MARCH2+/+					MARCH2-/-
	IL-1b	Control	2.5	1.46				1	1.81
		6hrs	1.63	0.45	0.8	1.53	2.66	3.12	3.6	3.68	3.21	3.32
	F		MARCH2+/+					MARCH2-/-
	IL-6	ctrl	1	1.28				1.52	1.65
		6hrs	0.15	1.11	2.66	13.93	0.17	7.19	79.82	70.05	2.82
			MARCH2+/+					MARCH2-/-
	TNFa	ctrl	1.64536	1.614				1	1.8813
		6hrs	0.06852	0.49786	0.1733	1.22765	1.19624	1.29094	0.59502	6.51445	1.42434	0.89642
			MARCH2+/+					MARCH2-/-
	CXCL10	ctrl	13.43	20.3				1	9.56
		6hrs	36.54	10.83	89.48	4.33	9.89	1166.62	377.12	920.22	783.44	376.58
			MARCH2+/+					MARCH2-/-
	IL-1b	ctrl	1.62	1.07				1.56	1
		6hrs	0.18	1.15	0.24	6.81	0.82	4.35	5.88	11.2	12.05	6.21
