# Supplementary material for: Negative regulation of NEMO signaling by the ubiquitin E3 ligase MARCH2
Source: EMBO J. 2020 Sep 16;39(21):e105139. doi: 10.15252/embj.2020105139 (PMC7604578; doi:10.15252/embj.2020105139)
Supplement: Supplementary file 7 — Source Data for Figure 3 [file EMBJ-39-e105139-s005.xlsx]

## Sheet: Figure 03
	Figure 03
		Titration (PFU/ml)				Average		Standard deviation
	A	12hpi		24hpi		12hpi	24hpi	12hpi	24hpi			J	IL-6					Average		Standard deviation
	MARCH2-WT	30	25	130	135	27.5	132.5	2.5	2.5					MARCH2-WT		MARCH2-KO		MARCH2-WT	MARCH2-KO	MARCH2-WT	MARCH2-KO
	MARCH2-KO	30	35	95	80	32.5	87.5	2.5	7.5			LPS	12	120.472	114.85	176.236	185.119	117.661	180.678	2.8114	4.44135
	B												24	122.089	131.886	182.442	207.825	126.987	195.134	4.8983	12.6915
	MARCH2-WT	543	511	1121	1254	527	1187.5	16	66.5			Stm	12	69.6796	51.7381	133.534	124.523	60.7089	129.029	8.97076	4.50575
	MARCH2-KO	332	387	721	623	359.5	672	27.5	49				24	80.0384	79.2911	142.684	147.733	79.6648	145.209	0.373665	2.5245
	C											Zym	12	121.28	137.676	192.308	184.226	129.478	188.267	8.198	4.0409
	MARCH2-WT	31	35	190	183	33	186.5	2	3.5				24	164.859	175.354	271.197	226.504	170.107	248.85	5.2475	22.3465
	MARCH2-KO	22	25	120	110	23.5	115	1.5	5			Lm	12	56.6898	66.0343	89.0954	109.283	61.362	99.1891	4.67222	10.0936
													24	60.261	76.3132	113.253	120.472	68.2871	116.863	8.02608	3.6095
	D						Average		Standard deviation
			MARCH2-WT		MARCH2-KO		MARCH2-WT	MARCH2-KO	MARCH2-WT	MARCH2-KO			IL-12					Average		Standard deviation
	PR8-GFP	12	47.264	48.6496	52.2939	50.2829	47.9568	51.2884	0.6928	1.00549				MARCH2-WT		MARCH2-KO		MARCH2-WT	MARCH2-KO	MARCH2-WT	MARCH2-KO
		24	95.5194	92.5102	189.928	188.136	94.0148	189.032	1.5046	0.89585		LPS	12	241.362	241.362	688.518	666.129	241.362	677.324	0	11.1943
	VSV-GFP	12	142.5	157.5	322.5	292.5	150	307.5	7.5	15			24	245.129	266.349	701.653	647.597	255.739	674.625	10.6102	27.0282
		24	352.5	358.5	738	736.5	355.5	737.25	3	0.75		Stm	12	49.9587	51.3954	174.58	156.288	50.677	165.434	0.718335	9.14575
	poly(I:C)	12	29.1785	27.6732	58.9825	58.6814	28.4259	58.8319	0.752625	0.150525			24	57.1533	55.7121	213.21	222.586	56.4327	217.898	0.720595	4.6882
		24	47.8436	47.5425	64.7024	63.1972	47.6931	63.9498	0.150525	0.752625		Zym	12	239.934	238.506	598.123	645.75	239.22	621.936	0.7138	23.8133
	HSV-GFP	12	277.836	271.012	282.426	282.231	274.424	282.329	3.41195	0.0977			24	278.397	245.984	629.177	616.351	262.19	622.764	16.2062	6.41325
		24	681.733	628.365	841.993	782.107	655.049	812.05	26.6844	29.9433		Lm	12	212.492	241.362	544.119	505.163	226.927	524.641	14.4353	19.4781
	Poly(dA:dT)	12	110.129	120.423	204.017	220.259	115.276	212.138	5.147	8.121			24	253.792	239.934	618.179	612.696	246.863	615.438	6.92935	2.74175
		24	224.453	250.345	370.319	340.321	237.399	355.32	12.946	14.999
	E						Average		Standard deviation			K	IL-6					Average		Standard deviation
			MARCH2-WT		MARCH2-KO		MARCH2-WT	MARCH2-KO	MARCH2-WT	MARCH2-KO				MARCH2-WT		MARCH2-KO		MARCH2-WT	MARCH2-KO	MARCH2-WT	MARCH2-KO
	PR8-GFP	12	20.6687	21.0221	21.7471	20.6687	20.8454	21.2079	0.176695	0.539195		LPS	12	261.399	290.207	439.49	419.848	275.803	429.669	14.4045	9.82125
		24	40.8818	31.4325	72.1176	71.5777	36.1572	71.8477	4.72463	0.269955			24	241.756	220.804	484.014	521.989	231.28	503.001	10.476	18.9878
	VSV-GFP	12	170.413	208.342	258.914	275.579	189.378	267.247	18.9645	8.33235		Stm	12	257.47	222.113	405.443	368.777	239.792	387.111	17.6783	18.333
		24	344.194	260.178	625.561	529.474	302.186	577.518	42.0079	48.0434			24	246.994	214.256	425.086	438.181	230.625	431.634	16.3688	6.5475
	poly(I:C)	12	47.2647	43.1302	89.707	85.7943	45.1974	87.7506	2.06727	1.95638		Zym	12	295.445	298.065	415.92	460.442	296.755	438.181	1.3095	22.2615
		24	54.6686	52.6536	126.077	146.857	53.6611	136.467	1.00751	10.3901			24	370.087	355.683	452.586	494.49	362.885	473.538	7.20225	20.952
	HSV-GFP	12	661.173	795.877	1272.69	1037.61	728.525	1155.15	67.3519	117.537		Lm	12	281.041	304.612	520.679	506.275	292.827	513.477	11.7855	7.20225
		24	1202.97	1352.77	1784.48	1887.89	1277.87	1836.18	74.9	51.705			24	261.399	261.399	482.704	504.966	261.399	493.835	0	11.1308
	Poly(dA:dT)	12	170.261	187.021	177.609	183.542	178.641	180.576	8.37995	2.9667
		24	208.834	220.418	357.956	362.229	214.626	360.093	5.79195	2.13665			IL-12					Average		Standard deviation
														MARCH2-WT		MARCH2-KO		MARCH2-WT	MARCH2-KO	MARCH2-WT	MARCH2-KO
	F	Titration (PFU/ml)				Average		Standard deviation				LPS	12	361.362	319.352	589.518	666.129	340.357	627.824	21.005	38.3057
		12hpi		24hpi		12hpi	24hpi	12hpi	24hpi				24	338.179	412.59	734.6	724.717	375.384	729.658	37.2057	4.9417
	MARCH2-WT	20	22	28	25	21	26.5	1	1.5			Stm	12	89.1547	121.491	274.58	256.288	105.323	265.434	16.1683	9.14575
	MARCH2-KO	15	13	17	13	14	15	1	2				24	157.153	175.392	472.16	443.192	166.273	457.676	9.1194	14.4838
												Zym	12	245.479	198.436	521.243	639.193	221.957	580.218	23.5213	58.9748
	G		(pg/ml)				Average		Standard deviation				24	293.865	249.987	689.478	613.326	271.926	651.402	21.9393	38.0762
			12hpi		24hpi		12hpi	24hpi	12hpi	24hpi		Lm	12	172.326	254.833	426.872	485.846	213.579	456.359	41.2537	29.4873
	IFN-β	MARCH2-WT	5.99765	4.9452	7.5029	7.30234	5.47142	7.40262	0.526225	0.10028			24	283.646	299.146	620.453	610.191	291.396	615.322	7.74965	5.13125
		MARCH2-KO	9.00815	8.534	14.427	14.9453	8.77107	14.6862	0.237075	0.259125
	IL-6
		MARCH2-WT	206.883	210.9	330.05	345.023	208.891	337.537	2.0086	7.4865
		MARCH2-KO	290.759	280.592	372.896	370.423	285.676	371.66	5.0835	1.2363
	H	Titration (PFU/ml)				Average		Standard deviation
		12hpi		24hpi		12hpi	24hpi	12hpi	24hpi
	MARCH2-WT	15	17	35	40	16	37.5	1	2.5
	MARCH2-KO	14	16	26	22	15	24	1	2
	I		(pg/ml)				Average		Standard deviation
			12hpi		24hpi		12hpi	24hpi	12hpi	24hpi
	IFN-β	MARCH2-WT	19.1506	19.811	21.0221	21.9323	19.4808	21.4772	0.33023	0.455065
		MARCH2-KO	19.3136	19.478	30.2673	27.8074	19.3958	29.0374	0.082205	1.22996
	IL-6
		MARCH2-WT	100.33	96.4015	152.71	160.567	98.3657	156.639	1.96425	3.9285
		MARCH2-KO	502.346	536.394	639.844	588.774	519.37	614.309	17.0235	25.5353
	L						Average		Standard deviation			N	IL-12					Average		Standard deviation
			MARCH2-WT		MARCH2-KO		MARCH2-WT	MARCH2-KO	MARCH2-WT	MARCH2-KO				MARCH2-WT		MARCH2-KO		MARCH2-WT	MARCH2-KO	MARCH2-WT	MARCH2-KO
	PR8-GFP	12	53.1255	40.6512	79.6479	76.8767	46.8883	78.2623	6.23718	1.38559		LPS	12	145.485	143.928	153.311	150.957	144.707	152.134	0.7788	1.1771
		24	211.381	203.248	338.832	361.008	207.314	349.92	4.0661	11.0879			24	217.308	203.211	290.48	294.568	210.259	292.524	7.04885	2.04435
	VSV-GFP	12	37.5856	35.0472	191.209	187.899	36.3164	189.554	1.26921	1.65515		Stm	12	125.429	117.826	133.863	121.62	121.627	127.741	3.8014	6.1218
		24	201.228	214.794	482.352	483.238	208.011	482.795	6.7827	0.4427			24	141.596	133.863	177.159	198.35	137.73	187.754	3.86635	10.5956
	poly(I:C)	12	17.2657	16.47	52.0135	60.2442	16.8678	56.1288	0.397825	4.11537		Zym	12	25.9765	23.9454	23.2696	21.9199	24.961	22.5948	1.01555	0.674875
		24	27.6606	29.2682	765.934	772.025	28.4644	768.979	0.803845	3.0451			24	69.1999	67.7685	94.2933	91.4849	68.4842	92.8891	0.71572	1.40421
	HSV-GFP	12	29.2682	22.0514	208.818	201.46	25.6598	205.139	3.6084	3.67905		Lm	12	60.6484	58.5245	54.997	55.7012	59.5865	55.3491	1.06198	0.352135
		24	30.8782	31.684	80.2286	85.2756	31.2811	82.7521	0.402915	2.5235			24	114.048	114.048	156.957	169.253	114.048	163.105	0	6.1483
	Poly(dA:dT)	12	3.49688	4.04677	4.23782	4.04677	3.77183	4.1423	0.274943	0.095525
		24	11.9751	10.2133	101.335	100.564	11.0942	100.949	0.880925	0.38555
	M						Average		Standard deviation
			MARCH2-WT		MARCH2-KO		MARCH2-WT	MARCH2-KO	MARCH2-WT	MARCH2-KO
	PR8-GFP	12	15.8681	17.3745	19.1391	22.946	16.6213	21.0425	0.753195	1.90346
		24	8.54342	8.91259	24.3507	29.1101	8.72801	26.7304	0.184583	2.37972
	VSV-GFP	12	10.0222	10.5164	17.8779	17.8779	10.2693	17.8779	0.247085	0
		24	6.58047	7.07027	32.8778	28.4638	6.82537	30.6708	0.244901	2.20699
	poly(I:C)	12	23.5839	25.76	39.0538	38.657	24.672	38.8554	1.08808	0.198395
		24	21.419	22.8185	46.794	48.2767	22.1188	47.5353	0.69976	0.74138
	HSV-GFP	12	46.8459	48.9297	56.8278	78.5376	47.8878	67.6827	1.04189	10.8549
		24	172.214	155.606	219.597	212.744	163.91	216.171	8.3043	3.4267
	Poly(dA:dT)	12	124.786	130.225	313.289	308.714	127.505	311.002	2.71945	2.2876
		24	422.683	475.29	574.752	540.205	448.987	557.479	26.3034	17.2736
