# Supplementary material for: Negative regulation of NEMO signaling by the ubiquitin E3 ligase MARCH2
Source: EMBO J. 2020 Sep 16;39(21):e105139. doi: 10.15252/embj.2020105139 (PMC7604578; doi:10.15252/embj.2020105139)
Supplement: Supplementary file 8 — Source Data for Figure 4 [file EMBJ-39-e105139-s006.zip › EMBOJ-2020-105139R-Source Data for Figure 04.xlsx]

## Sheet: Figure 04
	Figure 04
												Average					Standard deviation
	A	Poly(IC:)		RIG-I		2CARD		MDA5		MAVS		Poly(I:C)	RIG-I	2CARD	MDA5	MAVS	Poly(I:C)	RIG-I	2CARD	MDA5	MAVS
		10.9008	10.8404	37.5035	40.2863	38.5701	37.6009	5.89574	6.48792	22.9834	31.563	10.8706	38.8949	38.0855	6.19183	27.2732	0.03021	1.39143	0.4846	0.296094	4.28979
		7.45165	7.42051	27.9426	28.0513	28.3074	26.533	4.61137	4.42957	14.4141	13.9157	7.43608	27.9969	27.4202	4.52047	14.1649	0.0155715	0.05436	0.887215	0.0908995	0.24916
		4.04451	4.17871	25.1543	28.2924	16.4152	15.9697	2.01786	2.1783	9.65	7.7119	4.11161	26.7234	16.1924	2.09808	8.68095	0.067102	1.56901	0.22276	0.080222	0.96905
		3.63433	3.29759	24.085	23.2167	11.0064	11.9107	0.696936	0.778139	4.47166	3.45982	3.46596	23.6508	11.4586	0.737537	3.96574	0.16837	0.434175	0.452165	0.0406015	0.505921
		3.51347	3.31385	14.1062	12.2313	4.14153	3.98903	0.522567	0.533006	1.12968	0.984407	3.41366	13.1687	4.06528	0.527786	1.05704	0.099811	0.93746	0.0762515	0.0052195	0.072635
	B					Average		standard deviation
		TRIF		TBK1		TRIF	TBK1	TRIF	TBK1
		14.4688	15.0461	15.1536	15.6276	14.7574	15.3906	0.288655	0.237015
		12.909	15.2138	10.0452	10.1001	14.0614	10.0726	1.15238	0.02742
		17.74	14.7624	12.0061	10.9833	16.2512	11.4947	1.48879	0.511425
		12.0396	12.2595	14.2852	14.3	12.1495	14.2926	0.109955	0.00737
		13.3563	14.5893	16.7022	15.7906	13.9728	16.2464	0.61648	0.4558
	C							Average			standard deviation
		TRAF6		TRAF2		NEMO		TRAF6	TRAF2	NEMO	TRAF6	TRAF2	NEMO
		80.8252	102.4	6.34439	6.45796	11.4891	12.0807	91.6125	6.40118	11.7849	10.7874	0.056782	0.29579
		73.523	100.809	1.78777	1.59036	9.09276	8.74489	87.1662	1.68906	8.91883	13.6433	0.0987065	0.173935
		77.1447	92.4566	1.16063	1.10642	2.74311	3.9607	84.8006	1.13352	3.3519	7.65595	0.027103	0.608794
		62.1784	71.1721	0.736022	0.74536	2.93735	2.8964	66.6752	0.740691	2.91687	4.49684	0.004669	0.0204715
		33.2159	44.8443	0.722927	0.657826	0.524684	0.543642	39.0301	0.690376	0.534163	5.8142	0.0325505	0.009479
	D					Average		standard deviation
		IKK-alpha		IKK-beta		IKK-alpha	IKK-beta	IKK-alpha	IKK-beta
		1127.69	1030.85	38.649	39.3466	1079.27	38.9978	48.4225	0.348795
		1053.85	938.483	42.6305	41.397	996.164	42.0137	57.6811	0.61674
		815.996	853.271	43.2479	46.5233	834.634	44.8856	18.6378	1.6377
		912.699	905.351	37.5379	42.8698	909.025	40.2039	3.67445	2.66595
		918.108	964.437	31.73	40.55	941.272	36.14	23.1647	4.41004
