# Supplementary material for: Negative regulation of NEMO signaling by the ubiquitin E3 ligase MARCH2
Source: EMBO J. 2020 Sep 16;39(21):e105139. doi: 10.15252/embj.2020105139 (PMC7604578; doi:10.15252/embj.2020105139)
Supplement: Supplementary file 9 — Source Data for Figure 5 [file EMBJ-39-e105139-s007.zip › EMBOJ-2020-105139R-Source Data for Figure 05.xlsx]

## Sheet: Figure 05
	Figure 05
	Figure 5	GFP Absorbance				Average		Standard deviation				Titration (PFU/ml)
	I	12hpi		24hpi		12hpi	24hpi	12hpi	24hpi			12hpi		24hpi		Average		Standard deviation
																12hpi	24hpi	12hpi	24hpi
	MARCH2+/+	955.285	963.525	10622.4	10929.8	959.405	10776.1	4.12	153.685		MARCH2+/+	36000	44000	445000	355000	40000	400000	4000	45000
	MARCH2-/-	881.251	897.557	6095.05	6818.01	889.404	6456.53	8.153	361.48		MARCH2-/-	4600	7000	124000	172000	5800	148000	1200	24000
	MARCH2-/- Strep MARCH2CWT	942.899	952.703	9412.13	9571.03	947.801	9491.58	4.902	79.45		MARCH2-/- Strep MARCH2CWT	17400	12200	344000	288000	14800	316000	2600	28000
	MARCH2-/- Strep MARCH2CCH	892.751	907.317	6751.39	7050.09	900.034	6900.74	7.283	149.352		MARCH2-/- Strep MARCH2CCH	1510	3110	120000	92000	2310	106000	800	14000
	J	IFN-β (pg/ml)				Average		Standard deviation				IL-6 (pg/ml)				Average		Standard deviation
		12hpi		24hpi		12hpi	24hpi	12hpi	24hpi			12hpi		24hpi		12hpi	24hpi	12hpi	24hpi
	MARCH2+/+	52.246	46.603	182.035	150.998	49.4245	166.517	2.8215	15.5183		MARCH2+/+	9.50533	8.60576	23.8985	28.3963	9.05555	26.1474	0.449785	2.24892
	MARCH2-/-	249.751	215.893	599.617	588.331	232.822	593.974	16.929	5.643		MARCH2-/-	18.501	16.7019	46.3877	40.0907	17.6015	43.2392	0.89957	3.1485
	MARCH2-/- Strep MARCH2CWT	119.962	103.033	201.786	159.463	111.498	180.624	8.4645	21.1613		MARCH2-/- Strep MARCH2CWT	9.50533	14.9027	32.8942	30.1954	12.204	31.5448	2.69871	1.34936
	MARCH2-/- Strep MARCH2CCH	167.927	165.106	342.86	393.647	166.517	368.254	1.41075	25.3935		MARCH2-/- Strep MARCH2CCH	19.4006	14.0032	37.392	41.8899	16.7019	39.6409	2.69871	2.24892
