# Supplementary material for: Negative regulation of NEMO signaling by the ubiquitin E3 ligase MARCH2
Source: EMBO J. 2020 Sep 16;39(21):e105139. doi: 10.15252/embj.2020105139 (PMC7604578; doi:10.15252/embj.2020105139)
Supplement: Supplementary file 11 — Source Data for Figure 7 [file EMBJ-39-e105139-s009.zip]

Archive with 2 entries (2 files):
- EMBOJ-2020-105139R-Source Data for Figure 07.pdf
- EMBOJ-2020-105139R-Source Data for Figure 07.xlsx
