# Supplementary material for: Negative regulation of NEMO signaling by the ubiquitin E3 ligase MARCH2
Source: EMBO J. 2020 Sep 16;39(21):e105139. doi: 10.15252/embj.2020105139 (PMC7604578; doi:10.15252/embj.2020105139)
Supplement: Supplementary file 11 — Source Data for Figure 7 [file EMBJ-39-e105139-s009.zip › EMBOJ-2020-105139R-Source Data for Figure 07.xlsx]

## Sheet: Figure 07
	Figure 07
	E	GFP Absorbance (24hpi)		Average	Standard deviation		F	Titration (PFU/ml)		Average	Standard deviation
	Negative Control	5190.95	5162.08	5176.51	14.435		Negative Control	1240	1180	1210	30
	NEMO	2259.61	2286.27	2272.94	13.33		NEMO	58	54	56	2
	NEMO/MARCH2	5862.32	5961.67	5911.99	49.675		NEMO/MARCH2	1330	1360	1345	15
	K326R	1463.24	1457.28	1460.26	2.98		K326R	62	59	60.5	1.5
	K326R/MARCH2	1907.49	1937.22	1922.36	14.865		K326R/MARCH2	74	77	75.5	1.5
	G	IFN-β (pg/ml)		Average	Standard deviation			IL-6 (pg/ml)		Average	Standard deviation
	Negative Control	64.43	68.53	66.48	2.05		Negative Control	15.5865	18.7855	17.186	1.5995
	NEMO	322.43	334.54	328.485	6.055		NEMO	43.36	41.5615	42.4608	0.89925
	NEMO/MARCH2	85.54	82.32	83.93	1.61		NEMO/MARCH2	8.987	8.181	8.584	0.403
	K326R	297.43	324.32	310.875	13.445		K326R	38.564	36.7655	37.6647	0.89925
	K326R/MARCH2	287.43	275.1	281.265	6.165		K326R/MARCH2	31.37	40.962	36.166	4.796
	H	IFN-β Luciferase (Fold induction)		Average	Standard deviation		I	NF-kB Luciferase		Average	Standard deviation
	Negative Control	1	1	1	0		Negative Control	1	1	1	0
	NEMO	11.2772	10.0667	10.672	0.60528		NEMO	25.0413	23.9696	24.5054	0.535885
	NEMO/MARCH2	4.37343	3.03257	3.703	0.67043		NEMO/MARCH2	16.2593	15.2254	15.7423	0.516955
	K326R	10.789	8.92227	9.85562	0.933351		K326R	25.9775	24.1483	25.0629	0.91462
	K326R/MARCH2	10.9358	8.60606	9.77092	1.16486		K326R/MARCH2	22.8213	23.5896	23.2055	0.38419
